# Supplementary material for: Adsorptive Elimination of a Cationic Dye and a Hg (II)-Containing Antiseptic from Simulated Wastewater Using a Metal Organic Framework
Source: Molecules. 2024 Feb 17;29(4):886. doi: 10.3390/molecules29040886 (PMC10892504; doi:10.3390/molecules29040886)
Supplement: Supplementary file 1 [file molecules-29-00886-s001.zip]

Archive with 1 entries (1 files):
- molecules-2864214-supplementary.pdf
